# Supplementary material for: Time-Dependent Polystyrene Nanoplastic Toxicity in Cherax quadricarinatus: Oxidative Stress, Gut Dysbiosis, and Hepatopancreatic Bioaccumulation
Source: Animals (Basel). 2026 Jun 26;16(13):1977. doi: 10.3390/ani16131977 (PMC13360381; doi:10.3390/ani16131977)
Supplement: Supplementary file 1 [file animals-16-01977-s001.zip]

Archive with 1 entries (1 files):
- animals-4376252-supplementary.pdf
